# Supplementary material for: Assessing Healthcare Professionals’ Identification of Paediatric Dermatological Conditions in Darker Skin Tones
Source: Children (Basel). 2022 Nov 15;9(11):1749. doi: 10.3390/children9111749 (PMC9688675; doi:10.3390/children9111749)
Supplement: Supplementary file 1 [file children-09-01749-s001.zip]

Archive with 1 entries (1 files):
- children-1996393-supplementary.pdf
